# Supplementary material for: Preliminary Expression Analysis of the OSCA Gene Family in Maize and Their Involvement in Temperature Stress
Source: Int J Mol Sci. 2022 Nov 7;23(21):13658. doi: 10.3390/ijms232113658 (PMC9656168; doi:10.3390/ijms232113658)
Supplement: Supplementary file 1 [file ijms-23-13658-s001.zip]

Archive with 1 entries (1 files):
- ijms-1970447-supplementary.pdf
